# Supplementary material for: Ethological, Clinical, and Neurobiological Studies on Cannibalism in Black-Necked Pheasants (Phasianus colchicus) and Correction of Behavioral Disorders by Applying Nutritional Supplements
Source: Animals (Basel). 2025 Dec 11;15(24):3561. doi: 10.3390/ani15243561 (PMC12729755; doi:10.3390/ani15243561)
Supplement: Supplementary file 1 [file animals-15-03561-s001.zip]

Archive with 1 entries (1 files):
- animals-4022013-supplementary.pdf
